# Supplementary material for: Assessing the 9G Technology Blood Test for Predicting Lung Cancer in Patients with CT-Detected Lung Nodules: A Multicenter Clinical Trial
Source: Cancers (Basel). 2024 Nov 5;16(22):3737. doi: 10.3390/cancers16223737 (PMC11593157; doi:10.3390/cancers16223737)
Supplement: Supplementary file 1 [file cancers-16-03737-s001.zip]

Archive with 1 entries (1 files):
- cancers-3271833-supplementary.pdf
